# Supplementary material for: ATP-Binding and Hydrolysis in Inflammasome Activation
Source: Molecules. 2020 Oct 7;25(19):4572. doi: 10.3390/molecules25194572 (PMC7583971; doi:10.3390/molecules25194572)
Supplement: Supplementary file 1 [file molecules-25-04572-s001.zip]

Archive with 9 entries (6 files):
- Supplemental/
- Supplemental/Methods S1 rev.docx
- __MACOSX/
- __MACOSX/Supplemental/
- __MACOSX/Supplemental/._Methods S1 rev.docx
- Supplemental/Video S1 ADP-NLRP3 10ns Molecular Dynamic Simulation.mp4
- __MACOSX/Supplemental/._Video S1 ADP-NLRP3 10ns Molecular Dynamic Simulation.mp4
- Supplemental/Video S2 ATP-NLRP3 10ns Molecular Dynamic Simulation.mp4
- __MACOSX/Supplemental/._Video S2 ATP-NLRP3 10ns Molecular Dynamic Simulation.mp4
